# Supplementary material for: The Use of Molecular Dynamics Simulation Method to Quantitatively Evaluate the Affinity between HBV Antigen T Cell Epitope Peptides and HLA-A Molecules
Source: Int J Mol Sci. 2022 Apr 22;23(9):4629. doi: 10.3390/ijms23094629 (PMC9105472; doi:10.3390/ijms23094629)
Supplement: Supplementary file 1 [file ijms-23-04629-s001.zip › TableS2.xlsx]

## Sheet: Sheet1
Table S2. Information of residue scanning results
HBV peptide	HLA	PDB-ID	Peptide	Resolution (Å)	△Affinity kcal/mol	△Stability (solvated) kcal/mol	△Hydropathy	△ Prime Energy kcal/mol	Prime Affinity kcal/mol
FLPSDFFPSI	0201	3I6K	TLACFVLAAV	2.8	-3.41	7.24	-2.28	28.62	-204.425
		3UTS	ALWGPDPAAA	2.71	58.27	120.23	0.15	203.98	-166.165
		3UTQ	ALWGPDPAAA	1.67	20.88	28.54	1.37	74.89	-174.194
		5YXU	KLVALGINAV	2.7	70.72	55.38	-0.02	193.12	-180.607
		3MGO	RLYQNPTTYI	2.3	42.87	20.79	2.76	185.42	-195.224
		3MGT	KLYQNPTTYI	2.2	10.24	8.32	3.98	128.38	-204.113
		5F7D	GLKEGIPALD	2.3	233.27	52.24	3.53	349.35	5.508
		5FDW	YLSPIASPLL	2.7	6.22	6.97	-1.01	-18.86	-210.992
	0207	3OXS	FLPSDFFPSV	1.75	-3.52	6.65	0	9.92	-234.402
	1101	/
LLDTASALY	0101	4NQX	CTELKLNDY	2.0	15.77	5.33	2.22	144.14	-178.399
		6AT9	AQDIYRASYY	2.95	6.27	-1.26	1.57	86.39	-222.514
		4NQV	CTELKLSDY	2.39	5.11	14.33	3.12	58.79	-188.344
	1102	5WJL(template)	GTSGSPIVNR	3.15	23.87	31.10	0.95	24.80	-205.293
ILCWGELMNL	0207	3OXS	FLPSDFFPSV	1.75	37.23	11.44	0.53	-41.52	-206.901
	2402	5HGD	RFPLTFGWCF	2.07	65.93	9.12	-2.55	33.39	-178.089
		4F7M	LYASPQLEGF	2.4	-6.42	-4.8	-0.5	-25.6	-205.001
		3QZW	RYPLTFGWCF	2.8	64.96	1.25	-3.29	32.07	-190.591
ASRELVVSY	0201	3MGO	RLYQNPTTYI	2.3	31.75	7.33	4.23	80.16	-205.216
		3MGT	KLYQNPTTYI	2.2	9.63	-16.87	2.52	21.89	-205.329
		5HHM	GILGLVFTL	2.5	41.05	23.31	0.21	-13.5	-197.714
		5HHO	GILEFVFTL	2.95	54.01	25.54	0.06	31.18	-186.695
		1AO7	LLFGYPVYV	2.6	92.98	25.91	0	32.46	-198.35
		1BD2	LLFGYPVYV	2.5	83.55	52.03	0.05	49.15	-203.393
		1DUZ	LLFGYPVYV	1.8	63.55	-3.19	0.79	-26.07	-150.343
		5HHN	GILGLVFTL	2.03	24.76	33.14	-0.81	-19.97	-191.291
		5HHP	GILEFVFTL	1.9	90.68	6.65	-0.31	48.95	-147.271
		6NCA	YVLDHLIVV	3.3	24.28	10.56	-0.27	-7.44	-169.926
		3I6G	GLMWLSYFV	2.2	73.8	24.48	-2.7	53.82	-141.331
	0206	3OXR	FLPSDFFPSV	1.7	48.17	4.05	1.51	-28.72	-188.493
	3001	6J1W	AIFQSSMTK	1.5	27.34	7.12	2.5	33.49	-192.458
SYVNVNMGL	2402	2BCK	VYGFVRACL	2.8	7.08	-4.40	-2.55	-48.02	-200.582
		3I6L	QFKDNVILL	2.4	-6.82	-2.85	-2.86	15.64	-213.248
		5HGH	RYPLTFGWCF	2.39	32,26	19.71	-2.68	-4.03	-212.722
		3QZW	RYPLTFGWCF	2.8	28.48	10.72	-2.55	-16.80	-230.186
		4F7M	LYASPQLEGF	2.4	-14.49	6.99	0.61	-43.76	-226.075
	0207	3OXS	FLPSDFFPSV	1.75	452.77	43.76	0.91	392.31	213.420
WFHISCLTF (HID)	0201	5SWQ	CVNGSCFTV	2.0	0.38	34.18	2.38	71.96	-195.164
		6NCA	YVLDHLIVV	3.3	2.16	27.93	1.34	32.65	-192.049
		1DUZ	LLFGYPVYV	1.8	9.25	24.37	3.34	-7.96	-205.066
	0207	3OXS	FLPSDFFPSV	1.75	24.87	15.25	3.76	4.02	-214.484
	2402	3I6L	QFKDNVILL	2.4	1.08	0.18	2.2	93.59	-211.101
		2BCK	VYGFVRACL	2.8	20.55	-6.27	2.28	30.61	-192.394
		5HGD	RFPLTFGWCF	2.07	38.86	0.76	1.62	48.84	-205.434
		3QZW	RYPLTFGWCF	2.8	41.34	1.81	1.57	59.9	-214.233
WFHISCLTF (HIE)	0201	5SWQ	CVNGSCFTV	2.0	1.38	33.4	2.39	70.67	-194.168
	0207	3OXS	FLPSDFFPSV	1.75	25.2	16.8	3.75	4.39	-214.149
	2402	3I6L	QFKDNVILL	2.4	-16.95	9.06	1.68	82.93	-229.136
WFHISCLTF (HIP)	0201	5SWQ	CVNGSCFTV	2.0	-7.94	40.1	2.13	70.82	-203.491
	0207	3OXS	FLPSDFFPSV	1.75	25.2	16.8	3.75	4.39	-219.55
	2402	3I6L	QFKDNVILL	2.4	-12.31	-4.81	2.2	76.49	-224.493
ETVLEYLVSV	2601	6AT9(template)	AQDIYRASYY	2.95	76.53	-35.56	2.22	131.59	-109.727
	1101	5WJL	GTSGSPIVNR	3.15	86.11	38.35	0.58	121.02	-125.356
		5WJN	GTSGSPIINR	2.85	70.9	30.3	1.15	87.87	-164.241
		5WKF	GTSGSPIVNR	2.95	372.07	168.26	0.43	536.89	115.8
		5WKH	GTSGSPIINR	3.2	57.75	25.51	2.3	69.94	-165.814
		1QVO	QVPLRPMTYK	2.22	55.37	-3.89	0.53	34.32	-164.671
	0201	5YXU	KLVALGINAV	2.7	109.1	66.08	0.18	162.51	-159.462
		1I4F	GVYDGREHTV	1.4	179.02	34.6	4.12	284.63	-22.858
		3I6K	TLACFVLAAV	2.8	3.67	-4.35	-2.31	-55.59	-194.707
		3UTQ	ALWGPDPAAA	1.67	-15.25	27.51	1.61	-41.95	-211.162
ILSTLPETTV	0201	5YXU	KLVALGINAV	2.7	18.05	28.22	0.03	90.84	-243.602
		3UTS	ALWGPDPAAA	2.71	42.33	61.24	0.15	106.58	-182.104
		3UTQ	ALWGPDPAAA	1.67	22.97	41.37	2.56	67.35	-172.108
		3I6K	TLACFVLAAV	2.8	-4.45	-0.27	-3.92	-2.38	-204.778
		5YXN	KLVALGINAV	2.03	31.71	63.86	-0.09	140.14	-227.717
		5FDW	YLSPIASPLL	2.7	17.83	9.36	-2.53	-27.32	-200.375
		1I4F	GVYDGREHTV	1.4	126.87	101.31	2.79	356.42	-72.463
	0203	3OX8	FLPSDFFPSV	2.16	49.55	31.4	0.98	65.27	-192.699
STLPETTVVR	1101	5WJL	GTSGSPIVNR	3.15	17.28	20.28	0.72	56.05	-194.083
		5WJN	GTSGSPIINR	2.85	24.35	22.58	0.53	55.53	-210.814
		5WKF	GTSGSPIVNR	2.95	23.62	54.69	0.64	96.8	-232.694
		2HN7	AIMPARFYPK	1.6	2.9	24.02	0.19	-18.84	-209.814
		5WKH	GTSGSPIINR	3.2	0.54	21.95	0.63	31.09	-223.065
	0207	3OXS	FLPSDFFPSV	1.75	50.86	40.57	1	40.46	-188.512
ASPISSIFSR	1101	5WJL	GTSGSPIVNR	3.15	29.66	21.95	2.27	94.13	-183.936
		5WJN	GTSGSPIINR	2.85	16.55	14.60	2.52	63.77	-219.968
		5WKF	GTSGSPIVNR	2.95	357.07	357.07	223.55	623.13	97.387
		5WKH	GTSGSPIINR	3.2	410.61	211.78	0.27	655.01	147.108
SPISSIFSR	0201	6NCA	YVLDHLIVV	3.3	28.28	19.78	-0.26	82.11	-165.926
		5HHM	GILGLVFTL	2.5	25.03	54.97	-0.04	78.48	-214.158
		5HHO	GILEFVFTL	2.95	38.44	33.24	0	99.64	-203.996
		5SWQ	CVNGSCFTV	2.0	-35.76	24.28	0.47	103.56	-196.655
		1JHT	ALGIGILTV	2.15	5.93	65.76	-1.6	65.71	-185.945
		5ENW	GLKEGIPAL	1.85	47.72	52.94	0.33	108.76	-199.746
		5HHN	GILGLVFTL	2.03	29.09	25.29	-1.1	52.86	-189.672
		5HHP	GILEFVFTL	1.9	55.46	27.72	-0.32	111.14	-180.275
	1101	1X7Q	KTFPPTEPK	1.45	54.45	25.61	2.23	68.2	-176.077
		5WKH	GTSGSPIINR	3.2	17.02	39.49	-1.2	77.58	-207.058
		6ID4	AIFQSSMTK	2.4	27.37	13.65	1.23	116.39	-182.439
		1Q94	AIFQSSMTK	2.4	23.73	36.9	1.3	136	-178.639
SAISSISSK	1101	6ID4	AIFQSSMTK	2.4	37.51	21.52	0.66	115.55	-172.319
		1Q94	AIFQSSMTK	2.4	39.58	16.67	0.88	112.76	-162.807
		1X7Q	KTFPPTEPK	1.45	55.91	3.6	1.13	28.79	-174.606
		5WKH	GTSGSPIINR	3.2	28.51	35.76	-1.31	67.92	-195.561
	0203	3OX8	FLPSDFFPSV	2.16	57.62	11.43	-1.41	45.24	-184.133
LQAGFFSLTK	2402	5HGD	RFPLTFGWCF	2.07	79.04	1.72	-1.09	41.59	-163.653
		3QZW	RYPLTFGWCF	2.8	92.03	-5.56	-0.99	54.82	-162.078
		4F7M	LYASPQLEGF	2.4	31.7	-3.45	0.86	16.35	-178.245
		5HGH	RYPLTFGWCF	2.39	72.6	-1.43	-0.85	39.52	-163.374
	0207	3OXS	FLPSDFFPSV	1.75	58.05	33.75	2.82	4.1	-181.332
	1102	5WJL(template)	GTSGSPIVNR	3.15	65.2	30.29	2.16	77.25	-155.892
QAGFFSLTK	1101	6ID4	AIFQSSMTK	2.4	72.96	32.57	2.57	98.19	-133.438
		1Q94	AIFQSSMTK	2.4	26.01	23.44	2.44	42.11	-172.586
		1X7Q	KTFPPTEPK	1.45	39.54	2.63	3.21	-52.4	-190.973
		5WKH	GTSGSPIINR	3.2	22.94	31.4	0.71	-4.35	-201.319
	3101	5WJL(template)	GTSGSPIVNR	3.15	30.97	-0.48	0.88	-18.31	-194.895
QAGFFLLTR	1101	6ID4	AIFQSSMTK	2.4	55.73	29.26	2.45	71.58	-155.6
		1Q94	AIFQSSMTK	2.4	-0.17	15.56	2.86	1.97	-202.268
		1QVO	QVPLRPMTYK	2.22	23.61	0.45	1.14	-31.35	-197.299
	1102	5WJL(template)	GTSGSPIVNR	3.15	25.23	11.64	1.71	-20.58	-204.629
CPGYRWMCLR	3303	5WJL(template)	GTSGSPIVNR	3.15	-2.28	-8.88	-0.75	-19.21	-219.146
LFILLLCLI	2402	5HGD	RFPLTFGWCF	2.07	16.43	2.26	2.72	92.62	-227.369
		3I6L	QFKDNVILL	2.4	10.11	-14.48	4.17	156.32	-202.219
		5WWU	LYKKLKREITF	2.79	14.61	-2.81	10.80	142.45	-228.759
LLDYQGMLPV	2402	5HGD	RFPLTFGWCF	2.07	99.69	40.64	-2.23	115.47	-144.333
		3QZW	RYPLTFGWCF	2.8	78.81	18.71	-2.37	80.18	-176.745
		4F7M	LYASPQLEGF	2.4	20.23	4.58	-1.25	27.22	-189.639
	0203	3OX8	FLPSDFFPSV	2.16	36.06	9.56	0.47	-27.77	-206.186
SMYPSCCCTK	1101	4MJ6	TMVMELIRMIK	2.57	30.81	28.87	-0.37	74.4	-182.265
		5WJL	GTSGSPIVNR	3.15	116.65	56.62	0.64	203.65	-97.64
		5WKH	GTSGSPIINR	3.2	35.75	25.01	-0.11	81.25	-188.311
		2HN7	AIMPARFYPK	1.6	18.59	20.21	2.03	4.94	-194.147
	0201	1I4F	GVYDGREHTV	1.4	-2.19	64.1	4.52	166.74	-203.585
		3UTQ	ALWGPDPAAA	1.67	4.26	38.79	1.25	22.66	-191.654
		3UTS	ALWGPDPAAA	2.71	41.52	82.57	-0.1	103.68	-184.583
		3I6K	TLACFVLAAV	2.8	32.52	27.03	-3.11	38.47	-167.217
	0301	3RL2	QVPLRPMTYK	2.39	29.52	7.75	0.22	53.93	-188.695
FLWEWASVR	0201	1AO7	LLFGYPVYV	2.6	59.73	48.23	0.47	6.36	-231.538
		1BD2	LLFGYPVYV	2.5	100.45	57.18	0.31	56.03	-186.495
		1DUZ	LLFGYPVYV	1.8	-1	25.04	1.72	-77.56	-215.093
		1QEW	FLWGPRALV	2.2	29.19	3.38	0.76	-44.56	-187.811
		1JHT	ALGIGILTV	2.15	-25.79	58.4	-1.97	-64.88	-220.932
		3I6G	GLMWLSYFV	2.2	101.23	93.87	-1.41	135.48	-116.632
		5ENW	GLKEGIPAL	1.85	207.63	162.23	0.49	286.45	-38.59
		5F9J	YLSPIASPL	2.51	-10.79	19.31	-0.59	-127.65	-245.795
		6NCA	YVLDHLIVV	3.3	-15.94	18.86	0.1	-54.54	-209.7
		5FA3	GLLPELPAV	1.86	111.81	62.17	1.55	51.95	-112.188
	3303	5WJL(template)	GTSGSPIVNR	3.15	-19.43	21.53	-0.70	-56.20	-244.411
	2402	3I6L	QFKDNVILL	2.4	11.43	13.94	0.82	57.69	-195.086
		2BCK	VYGFVRACL	2.8	23.14	-4.06	1.14	-24.61	-189.799
VWLSVIWMMW	0201	5F7D	GLKEGIPALD	2.3	98.89	128.14	2.77	241.54	-129.266
		5D9S	FVLELEPEWTV	1.87	109.48	101.41	4.06	244.59	-132.558
		5EOT	GLLPELPAVGG	2.1	91.86	129.52	2.76	161.08	-141.106
		3I6K	TLACFVLAAV	2.8	39.08	41.57	-0.07	56.11	-160.656
		1I4F	GVYDGREHTV	1.4	135.81	153.98	6.16	391.17	-65.913
	0207	3OXS	FLPSDFFPSV	1.75	96.17	49.52	4.83	103.16	-142.360
	2402	5WWI	LYKKLKREMTF	3.19	6.77	3.73	6.62	90.22	-240.244
		5WXD	LYKKLKREMTF	3.3	-9.87	12.91	7.73	82.75	-243.243
MMWYWGPSL	0201	4WUU	RMFPNAPYL	3.05	29.53	-5.74	1.01	36.34	-232.845
		5HHM	GILGLVFTL	2.5	96.62	86.95	0.57	164.45	-142.553
		5HHO	GILEFVFTL	2.95	160.72	74.41	0.74	245.49	-79.758
		5FDW	YLSPIASPLL	2.7	-11.49	-8.43	-1.32	-82.13	-231.284
		4K7F	VCMGELMNL	2.0	-15.95	-0.46	0.33	57.81	-221.435
		5F9J	YLSPIASPL	2.51	34.52	41.21	-1.71	13.47	-201.507
		5ENW	GLKEGIPAL	1.85	151.00	99.70	0.08	241.20	-98.766
		5HHN	GILGLVFTL	2.03	52.48	50.90	-1.66	84.26	-167.325
		5HHP	GILEFVFTL	1.9	106.18	39.58	-0.73	156.12	-129.949
		5F7D	GLKEGIPALD	2.3	130.38	82.51	0.38	203.44	-101.566
		5HHQ	GIWGFVFTL	2.1	63.90	49.58	-2.08	114.98	-140.501
	0207	3OXS	FLPSDFFPSV	1.75	21.85	15.61	0.65	14.29	-217.501
	2402	2BCK	VYGFVRACL	2.8	1.29	-6.60	-0.14	24.91	-203.137
		3I6L	QFKDNVILL	2.4	4.12	9.43	-0.78	119.77	-202.349
MMWFWGPSL	2402	2BCK	VYGFVRACL	2.8	5.88	-9.64	1.25	33.99	-203.648
		3I6L	QFKDNVILL	2.4	5.4	10.11	0.55	5.4	-201.062
		5HGD	RFPLTFGWCF	2.07	34.35	43.15	-0.34	104.55	-209.559
		3QZW	RYPLTFGWCF	2.8	30.74	27.86	-0.77	93.17	-224.833
	0207	3OXS	FLPSDFFPSV	1.75	29.83	8.59	2.41	22.78	-209.52
	0301	3RL1	AIFQSSMTK	2.0	14.43	-5.26	1.3	74.47	-183.459
		6O9C	TTAPFLSGK	2.45	18.96	9.99	0.14	27.8	-186.072
MMWYWGPSLY	2402	5HGD	RFPLTFGWCF	2.07	16.42	23.06	-1.59	50.56	-227.601
		3QZW	RYPLTFGWCF	2.8	45.22	25.34	-1.56	89.16	-210.332
	0207	3OXS	FLPSDFFPSV	1.75	39.17	16.77	-0.46	18.5	-200.201
	0301	3RL2	QVPLRPMTYK	2.39	7.96	10.14	0.44	36.4	-212.347
LYSILSPFL	2402	2BCK	VYGFVRACL	2.8	-3.96	2.03	2.47	68.53	-214.403
		4F7M	LYASPQLEGF	2.4	-6.81	8.73	4.08	89.27	-216.998
		5HGH	RYPLTFGWCF	2.39	14.01	24.27	-0.04	105.86	-230.979
		3QZW	RYPLTFGWCF	2.8	36.11	23.39	-0.49	127.08	-222.963
	0201	4WUU	RMFPNAPYL	3.05	62.57	32.64	2.80	147.99	-201.037
		5HHM	GILGLVFTL	2.5	153.74	94.76	0.79	269.6	-84.016
		5HHO	GILEFVFTL	2.95	235.76	160.54	1.48	446.89	-4.709
		4K7F	VCMGELMNL	2.0	30.65	30.65	53.34	198.44	-175.702
		5F9J	YLSPIASPL	2.51	29.88	42.50	2.59	50.35	-205.509
		5ENW	GLKEGIPAL	1.85	246.00	128.10	3.69	404.83	-3.769
		5HHN	GILGLVFTL	2.03	124.36	86.44	1.53	231.91	-95.649
		5HHP	GILEFVFTL	1.9	206.14	184.64	2.98	441.37	-29.988
		5HHQ	GIWGFVFTL	2.1	118.91	96.12	1.42	256.76	-86.510
TVNAHQILPK （HID）	1101	1QVO	QVPLRPMTYK	2.22	16.40	7.36	-0.69	-1.03	-200.830
		2HN7	AIMPARFYPK	1.6	22.72	19.79	-0.01	-32.79	-186.202
	3001	6J1W	AIFQSSMTK	1.5	/
TVNAHQILPK （HIE）	1101	1QVO	QVPLRPMTYK	2.22	16.76	7.96	-0.75	-1.95	-200.463
		2HN7	AIMPARFYPK	1.6	27.31	33.23	0.17	-16.65	-181.618
	3001	6J1W	AIFQSSMTK	1.5	/
TVNAHQILPK （HIP）	1101	1QVO	QVPLRPMTYK	2.22	18.97	0.71	-1.11	-3.15	-198.258
		2HN7	AIMPARFYPK	1.6	19.87	26.06	-0.37	-27.43	-189.060
	3001	6J1W	AIFQSSMTK	1.5	/
TVNAHGNLPK （HID）	0201	1I4F	GVYDGREHTV	1.4	44.13	65.48	3.06	154.57	-157.485
		5D9S	FVLELEPEWTV	1.87	35.70	44.12	1.89	59.77	-206.121
		5YXU	KLVALGINAV	2.7	25.59	27.81	0.04	14.69	-228.710
		5YXN	KLVALGINAV	2.03	31.83	7.75	-0.05	17.58	-230.622
	1101	1QVO	QVPLRPMTYK	2.22	33.04	-3.46	-0.52	-13.63	-184.185
		2HN7	AIMPARFYPK	1.6	27.95	38.51	-1.43	-27.27	-180.979
	0301	3RL2	QVPLRPMTYK	2.39	59.57	-8.68	-0.22	7.68	-158.362
TVNAHGNLPK （HIE）	0201	1I4F	GVYDGREHTV	1.4	46.18	67.35	3.06	156.91	-155.433
		5D9S	FVLELEPEWTV	1.87	41.39	46.89	1.58	66.64	-200.439
		5YXU	KLVALGINAV	2.7	17.58	32.87	0.04	10.16	-236.718
		5YXN	KLVALGINAV	2.03	31.11	9.85	-0.03	17.38	-231.341
	1101	1QVO	QVPLRPMTYK	2.22	36.96	-2.03	-0.38	-9.86	-180.271
		2HN7	AIMPARFYPK	1.6	33	33.63	-1.44	-28.68	-175.921
	0301	3RL2	QVPLRPMTYK	2.39	60.05	-1.82	-0.02	13.43	-157.886
TVNAHGNLPK （HIP）	0201	1I4F	GVYDGREHTV	1.4	44.60	68.12	2.99	155.90	-157.016
		5D9S	FVLELEPEWTV	1.87	36.96	42.30	2.02	57.42	-204.869
		5YXU	KLVALGINAV	2.7	11.89	34.61	0.04	6.01	-242.408
		5YXN	KLVALGINAV	2.03	18.40	9.27	-0.05	3.90	-244.049
	1101	1QVO	QVPLRPMTYK	2.22	33.59	-2.47	-0.81	-13.87	-183.637
		2HN7	AIMPARFYPK	1.6	23.84	39.46	-1.4	-32.21	-185.088
	0301	3RL2	QVPLRPMTYK	2.39	53.71	-2.49	-0.13	6.23	-164.219
TVNAHQVLPK （HID）	1101	1QVO	QVPLRPMTYK	2.22	23.27	6.27	-0.76	-1.97	-193.959
		2HN7	AIMPARFYPK	1.6	25.65	30.83	-0.13	-25.54	-183.274
TVNAHQVLPK （HIE）	1101	1QVO	QVPLRPMTYK	2.22	24.38	7.66	-0.68	-1.38	-192.848
		2HN7	AIMPARFYPK	1.6	33.98	30.91	-0.27	-19.04	-174.942
TVNAHQVLPK （HIP）	1101	1QVO	QVPLRPMTYK	2.22	25.12	-0.07	-1.17	-4.33	-192.111
		2HN7	AIMPARFYPK	1.6	18.51	27.54	0.28	-33.84	-190.416
STTDLEAYFK	1101	5WJL	GTSGSPIVNR	3.15	60.45	26.24	1.97	37.02	-151.084
		5WJN	GTSGSPIINR	2.85	62.26	18.45	0.61	21.16	-172.885
		5WKF	GTSGSPIVNR	2.95	94.25	31.36	0.81	75.95	-169.928
		5WKH	GTSGSPIINR	3.2	95.42	67.05	0.82	102.92	-169.661
		2HN7	AIMPARFYPK	1.6	30.65	17.54	0.80	-65.71	-178.581
	0201	5YXU	KLVALGINAV	2.7	123.18	92.19	0.22	156.49	-130.240
		1I4F	GVYDGREHTV	1.4	10.56	52.06	3.33	87.41	-190.192
		5YXN	KLVALGINAV	2.03	123.31	108.29	0.29	172.72	-112.168
		3I6K	TLACFVLAAV	2.8	34.82	25.69	-3.01	-40.61	-164.914
	0206	3OXR	FLPSDFFPSV	1.7	85.35	26.98	0.07	-6.79	-151.319
RLKVFVLGG	2402	4F7M	LYASPQLEGF	2.4	-16.37	-3.81	2.87	-1.9	-214.286
		3I6L	QFKDNVILL	2.4	24.94	10.75	2.42	111.45	-183.613
		5HGD	RFPLTFGWCF	2.07	37.36	14.26	0.6	42.62	-206.622
		3QZW	RYPLTFGWCF	2.8	42.71	27.08	1.15	68.31	-212.802
	3001	6J1W	AIFQSSMTK	1.5	24.83	13.76	3.69	65.9	-195.052
KVFVLGGCR	2402	3I6L	QFKDNVILL	2.4	35.97	11.98	2.16	115.41	-170.55
		5HGD	RFPLTFGWCF	2.07	43.91	21.02	-2.36	45.81	-200.046
		2BCK	VYGFVRACL	2.8	20.49	2.54	1.35	14.48	-182.417
		3QZW	RYPLTFGWCF	2.8	48.47	26.73	-2.19	63.6	-207.096
		5HGH	RYPLTFGWCF	2.39	37.2	21.96	-2.16	47.56	-208.423
	3101	5WJL(template)	GTSGSPIVNR	3.15	36.61	19.87	1.60	31.10	-189.256
VCAPAPCNF	2402	2BCK	VYGFVRACL	2.8	33.34	4.01	-0.92	87.38	-179.656
		4F7M	LYASPQLEGF	2.4	13.41	11.94	0.50	95.18	-195.616
LYSSTVPCF	2402	2BCK	VYGFVRACL	2.8	-6.07	4.18	1.52	46.23	-216.299
		4F7M	LYASPQLEGF	2.4	-7.3	12.31	0.51	71.76	-205.732
		5HGH	RYPLTFGWCF	2.39	34.3	19.23	-0.2	100.53	-213.746
		3QZW	RYPLTFGWCF	2.8	30.13	24.77	-0.73	101.9	-224.354
		5HGD	RFPLTFGWCF	2.07	26.48	18.16	-0.01	84.12	-217.393
		3I6L	QFKDNVILL	2.4	4.1	9.2	1.66	137.43	-201.513
	0201	4WUU	RMFPNAPYL	3.05	83.9	34.26	1.73	148.62	-179.732
		5HHM	GILGLVFTL	2.5	152.72	94.79	0.39	246.3	-86.895
		5HHO	GILEFVFTL	2.95	224.45	152.26	0.3	404.98	-15.948
		1AO7	LLFGYPVYV	2.6	95.69	38.81	0.5	124.72	-195.528
	3303	5WJL(template)	GTSGSPIVNR	3.15	23.65	38.03	1.34	94.40	-201.253
LYSSTVPVF	0201	4WUU	RMFPNAPYL	3.05	83.19	34.66	2.12	157.15	-180.441
		5FA3	GLLPELPAV	1.86	144.29	100.58	3.34	223.50	-80.018
		5ENW	GLKEGIPAL	1.85	185.97	102.69	0.44	305.91	-61.634
		1DUZ	LLFGYPVYV	1.8	51.45	22.21	2.30	72.72	-162.922
		6NCA	YVLDHLIVV	3.3	27.47	37.67	1.37	108.34	-166.285
	0207	3OXS	FLPSDFFPSV	1.75	55.55	36.19	2.28	96.28	-182.984
	2402	2BCK	VYGFVRACL	2.8	-3.08	2.73	1.93	56.61	-213.437
		4F7M	LYASPQLEGF	2.4	-7.33	11.87	0.95	81.85	-205.761
		5HGH	RYPLTFGWCF	2.39	32.76	15.10	0.43	105.42	-215.287
		3QZW	RYPLTFGWCF	2.8	38.91	14.83	-0.17	111.30	-214.887
FYPKVTKYL	2402	2BCK	VYGFVRACL	2.8	-0.08	8.14	-1.77	34.97	-207.742
		3I6L	QFKDNVILL	2.4	-3.21	7.51	-1.19	107.22	-209.673
		5HGH	RYPLTFGWCF	2.39	5.55	9.36	-2.85	38.72	-240.690
		3QZW	RYPLTFGWCF	2.8	24.31	6.76	-2.49	54.87	-229.495
		4F7M	LYASPQLEGF	2.4	-2.24	2.79	-0.60	44.10	-213.825
	1101	1QVO	QVPLRPMTYK	2.22	115.94	42.79	1.50	171.48	-103.825
		2HN7	AIMPARFYPK	1.6	112.49	72.01	-0.43	146.72	-96.744
		1X7Q	KTFPPTEPK	1.45	130.48	61.15	-0.94	158.86	-99.950
		6ID4	AIFQSSMTK	2.4	188.02	111.59	0.23	354.07	-23.778
		1Q94	AIFQSSMTK	2.4	138.35	65.45	-0.67	258.26	-64.072
KVTKYLPLDK	1101	1QVO	QVPLRPMTYK	2.22	31.96	16.27	-0.39	30.35	-185.267
		2HN7	AIMPARFYPK	1.6	46.09	23.47	-0.93	1.16	-166.577
TLWKAGILYK	1102	5WJL(template)	GTSGSPIVNR	3.15	49.1	40.02	0.63	101.46	-172.168
	2402	5HGD	RFPLTFGWCF	2.07	62.38	27.56	-3.49	81.35	-181.64
		3QZW	RYPLTFGWCF	2.8	64.92	15.69	-3.3	79.54	-190.629
	0301	3RL2	QVPLRPMTYK	2.39	21.95	29.27	-0.35	49.84	-198.361
FLLAQFTSA	0207	3OXS	FLPSDFFPSV	1.75	18.52	-6.94	1.05	-51.92	-221.367
	0203	3OX8	FLPSDFFPSV	2.16	14.71	2.7	1.12	-46.1	-224.393
LLAQFTSAI	0203	3OX8	FLPSDFFPSV	2.16	47.89	1.71	2.18	-3.7	-193.325
PTYKAFLCK	1101	1X7Q	KTFPPTEPK	1.45	9.56	-13.25	2.20	-44.77	-220.635
		6ID4	AIFQSSMTK	2.4	51.39	8.99	1.81	106.53	-160.359
		1Q94	AIFQSSMTK	2.4	21.92	-3.27	1.47	64.79	-180.560
		5WJL	GTSGSPIVNR	3.15	43.73	25.05	0.05	72.07	-167.654
		5WJN	GTSGSPIINR	2.85	8.94	9.89	-0.82	12.24	-226.190
		5WKF	GTSGSPIVNR	2.95	207.55	213.55	0.03	424.39	-56.639
		5WKH	GTSGSPIINR	3.2	55.60	119.95	-0.03	168.96	-209.492
	0206	3OXR	FLPSDFFPSV	1.7	18.47	-13.28	-0.70	-28.84	-218.295
HTAELLAACF (HID)	2402	5HGD	RFPLTFGWCF	2.07	69.61	34.25	-0.34	88.4	-173.138
		5HGH	RYPLTFGWCF	2.39	64.57	38.12	-1.35	94.76	-179.695
		4F7M	LYASPQLEGF	2.4	18.91	18.61	1.9	49.33	-190.117
		3QZW	RYPLTFGWCF	2.8	79.28	35.68	-0.92	107.03	-174.669
	2601	6AT9(template)	AQDIYRASYY	2.95	69.62	20.78	1.75	189.93	-116.639
HTAELLAACF (HIE)	2402	5HGD	RFPLTFGWCF	2.07	77.11	2.13	-0.29	61.75	-165.637
		5HGH	RYPLTFGWCF	2.39	65.83	10.05	-1.28	65.93	-178.435
		4F7M	LYASPQLEGF	2.4	20.01	-9.3	1.85	20.5	-189.014
		3QZW	RYPLTFGWCF	2.8	82.7	7.64	-0.86	80.38	-171.253
	2601	6AT9(template)	AQDIYRASYY	2.95	56.89	-10.19	1.75	144.21	-129.266
HTAELLAACF (HIP)	2402	5HGD	RFPLTFGWCF	2.07	66.79	1.04	-0.18	51.76	-175.957
		5HGH	RYPLTFGWCF	2.39	60.87	8.88	-1.29	61.2	-183.397
		4F7M	LYASPQLEGF	2.4	18.23	-11.54	1.84	17.89	-190.796
		3QZW	RYPLTFGWCF	2.8	72.97	6.21	-0.89	70.63	-180.981
	2601	6AT9(template)	AQDIYRASYY	2.95	61.74	-10.17	2.07	150.49	-124.521
RSRSGAKLI	0201	4WUU	RMFPNAPYL	3.05	29.69	14.75	1.28	-8.04	-236.247
		1QEW	FLWGPRALV	2.2	4.61	24.76	0.64	-38.86	-213.821
		1JHT	ALGIGILTV	2.15	25.48	41.62	-3.58	-21.51	-170.613
		1DUZ	LLFGYPVYV	1.8	14.42	28.23	1.32	-50.06	-199.891
		6NCA	YVLDHLIVV	3.3	18.76	29.38	-0.96	-0.42	-175.445
		5F9J	YLSPIASPL	2.51	30.23	42.41	-1.86	-54.64	-206.553
	0206	3OXR	FLPSDFFPSV	1.7	25.52	15.25	1.48	-46.41	-212.082
	3001	6J1W	AIFQSSMTK	1.5	29.76	12.45	0.58	34.96	-190.118
RSRSGANIL	3001	6J1W	AIFQSSMTK	1.5	20.4	15.07	0.88	-1.34	-199.485
	0201	4WUU	RMFPNAPYL	3.05	28.17	11.76	2.16	-42.09	-236.333
		5HHM	GILGLVFTL	2.5	106.36	66.93	-0.32	59.59	-132.814
		5HHO	GILEFVFTL	2.95	164.7	73.98	-0.54	154.47	-75.769
		5FDW	YLSPIASPLL	2.7	18.25	7.78	-1.47	-127.76	-201.568
		5HHN	GILGLVFTL	2.03	83.95	48.23	-1.68	18.48	-135.852
		5HHP	GILEFVFTL	1.9	133.74	60.49	-0.87	110.01	-102.389
		5F7D	GLKEGIPALD	2.3	143.55	69.64	0.82	109.16	-88.693
		5F9J	YLSPIASPL	2.51	29.9	32.53	-1.72	-94.41	-206.132
KLIGTDNSV	0203	3OX8	FLPSDFFPSV	2.16	55.46	18.73	0.06	-36.55	-186.788
	0201	5FA3	GLLPELPAV	1.86	93.17	50.89	0.57	7.9	-130.781
		1BD2	LLFGYPVYV	2.5	77.85	12.96	-0.18	-24.92	-209.213
		1QEW	FLWGPRALV	2.2	34.97	18.37	-0.67	-37.91	-185.875
		1JHT	ALGIGILTV	2.15	43.37	38.4	-4	-29.84	-151.774
		3I6G	GLMWLSYFV	2.2	141.98	94.38	-2.87	162.59	-75.822
		1DUZ	LLFGYPVYV	1.8	34.64	11.64	-1.26	-69.45	-179.4
		1AO7	LLFGYPVYV	2.6	68.06	6.48	-0.35	-41.19	-223.205
KLIGTHNSV (HID)	1101	1X7Q	KTFPPTEPK	1.45	39.57	8.18	0.13	-35.51	-190.801
		1Q94	AIFQSSMTK	2.4	42.32	15.48	-0.40	61.79	-160.099
	0203	3OX8	FLPSDFFPSV	2.16	47.29	7.02	0.12	-22.18	-194.958
	0201	5FA3	GLLPELPAV	1.86	80.88	45.76	0.58	24.74	-143.062
		1AO7	LLFGYPVYV	2.6	66.41	3.12	-0.08	-11.96	-224.859
		1BD2	LLFGYPVYV	2.5	64.62	7.12	-0.16	-9.75	-222.327
		1DUZ	LLFGYPVYV	1.8	31.45	8.70	-1.26	-41.33	-182.588
		1QEW	FLWGPRALV	2.2	29.07	9.57	-0.96	-18.36	-191.771
		1JHT	ALGIGILTV	2.15	36.23	35.89	-3.91	-5.25	-158.918
		3I6G	GLMWLSYFV	2.2	134.96	81.10	-3.29	176.55	-82.843
KLIGTHNSV (HIE)	1101	1X7Q	KTFPPTEPK	1.45	30.16	6.42	0.16	-49.21	-200.209
		1Q94	AIFQSSMTK	2.4	41.97	17.31	-0.13	60.72	-160.453
	0203	3OX8	FLPSDFFPSV	2.16	37.20	13.04	0.29	-28.79	-205.050
	0201	1DUZ	LLFGYPVYV	1.8	32.82	9.76	-1.34	-41.44	-181.221
		1QEW	FLWGPRALV	2.2	31.30	10.88	-0.58	-17.36	-189.542
		1JHT	ALGIGILTV	2.15	20.79	45.65	-3.99	-13.47	-174.358
KLIGTHNSV (HIP)	1101	1X7Q	KTFPPTEPK	1.45	30.02	4.94	0.11	-48.73	-200.345
		1Q94	AIFQSSMTK	2.4	37.56	20.21	-0.19	61.31	-164.862
	0203	3OX8	FLPSDFFPSV	2.16	35.56	12.18	0.23	-29.18	-206.683
	0201	1DUZ	LLFGYPVYV	1.8	34.17	9.54	-1.14	-38.21	-179.867
		1QEW	FLWGPRALV	2.2	26.00	16.28	-0.98	-15.16	-194.847
		1JHT	ALGIGILTV	2.15	22.65	34.10	-3.81	-21.07	-172.501
Note: In this table, the structures that could not be scanned for amino acid mutation, for example, the positive peptides FLPSDFFPSI and HLA-A*11:01 as well as the positive peptides TVNAHQILPK and HLA-A*30:01 were simulated by molecular dynamics, and the MMGBSA was -81.106 kcal/mol and -86.233kcal/mol, respectively.
